# Supplementary material for: Organophotoredox-Catalyzed Stereoselective Synthesis of Bicyclo[3.2.0]heptanes via [2+2] Photocycloaddition
Source: Molecules. 2025 May 8;30(10):2090. doi: 10.3390/molecules30102090 (PMC12113679; doi:10.3390/molecules30102090)
Supplement: Supplementary file 1 [file molecules-30-02090-s001.zip]

Archive with 1 entries (1 files):
- molecules-3609083-supplementary.pdf
